# Supplementary material for: Synthesis and Characterization of MnO2@Cellulose and Polypyrrole-Decorated MnO2@Cellulose for the Detection of Chemical Warfare Agent Simulant
Source: Materials (Basel). 2022 Oct 19;15(20):7313. doi: 10.3390/ma15207313 (PMC9606964; doi:10.3390/ma15207313)
Supplement: Supplementary file 1 [file materials-15-07313-s001.zip]

Archive with 1 entries (1 files):
- materials-1926692-supplementary.pdf
